# Supplementary material for: Burrow systems evince non-solitary geomyid rodents from the Paleogene of southern Mexico
Source: PLoS One. 2020 Mar 12;15(3):e0230040. doi: 10.1371/journal.pone.0230040 (PMC7067467; doi:10.1371/journal.pone.0230040)
Supplement: S2 File — (XLSX) [file pone.0230040.s002.xlsx]

## Sheet: Hoja1
Chamber number	Width (cm)	Length (cm)	Date	Level
1	32	46	2018-07-05	N1 JB
2	25	47	2018-07-05	N1 JB
3	42	47	2018-07-05	N1 JB
4	41	60	2018-07-05	N1 JB
5	30	34	2018-07-05	N1 JB
6	20	30	2018-07-05	N1 JB
7	27	40	2018-07-05	N1 JB
8	32	33	2018-07-05	N1 JB
9	27	35	2018-07-05	N1 JB
10	23	42	2018-07-05	N1 JB
11	21	30	2018-07-05	N1 JB
12	20	24	2018-07-05	N1 JB
13	24	38	2018-07-05	N1 JB
14	35	50	2018-07-05	N1 JB
15	90	100	2019-02-16	N1 JB
16	50	60	2019-02-16	N1 JB
