# Supplementary material for: Burrow systems evince non-solitary geomyid rodents from the Paleogene of southern Mexico
Source: PLoS One. 2020 Mar 12;15(3):e0230040. doi: 10.1371/journal.pone.0230040 (PMC7067467; doi:10.1371/journal.pone.0230040)
Supplement: S3 File — (XLSX) [file pone.0230040.s003.xlsx]

## Sheet: Tunnels without vertical
Number of tunnel	Major diameter (mm)	Minor diameter (mm)
62	70	51
70	68	54
63	66	60
10	71	64
16	74.28	64
32	82	64
36	72.42	64
35	70	66
51	79	68
7	72	69
11	76	69
64	84	71
41	90	72
9	77	73.68
59	80	73.7
UMPLIC 387	80.8	74.1
53	77	74.4
24	89	75
42	95	75
52	81.74	76
66	83	76
19	98.34	77
31	107	77
50	111	77
69	86	77
23	85	77.6
15	94	78
37	138	78
45	113.62	80
UMPLIC 388	102.8	80.1
8	92	80.6
UMPLIC 384	100.9	80.8
27	92	82
67	118	82
49	111	83
72	100.3	83.8
28	88.56	84
75	95.6	84.4
76	100.2	85.4
71	89.4	86.5
74	93.4	86.6
73	99.2	86.9
1	102	88
17	110	88
47	102	90
UMPLIC 385	110.8	90
54	113	91
55	110	91
39	98	92
26	106.4	94
57	127	94
61	122	95
43	105.6	96
58	107	96
UMPLIC 383	105.7	96.7
56	100	97
46	130	101.42
13	107	102
14	122	102.64
21	114	103
29	115	103.52
3	110	106
22	111	111
48	137	111.9
30	130	116
44	126	117
2	130	121
40	140	121
68	144	140
4	77	75
25	84	82
33	65	64
34	69	67.5
60	87	85
65	89	72
66	83	76
Average	97.9482	84.4508
Range	65 to 144	54 to 140

## Sheet: Vertical tunnels
Number of tunnel	Major diameter (mm)	Minor diameter (mm)
5	68	62
4	77	75
6	72.48	63.2
12	56	55
18	89	87
20	85.74	82
38	75	72
UMPLIC- 377	75.7	68
UMPLIC- 395	55	51
Average	72.6578	68.3556
Range	55 to 89	51 to 87
