# Supplementary material for: Burrow systems evince non-solitary geomyid rodents from the Paleogene of southern Mexico
Source: PLoS One. 2020 Mar 12;15(3):e0230040. doi: 10.1371/journal.pone.0230040 (PMC7067467; doi:10.1371/journal.pone.0230040)
Supplement: S4 File — (XLSX) [file pone.0230040.s004.xlsx]

## Sheet: Hoja1
Level	Picture	Width of packets (mm)
N1 JB	14:15:00	50
		57
		30
		27
		20
		45
		67
		54
		55
		60
		34
		65
		45
		30
		30
		25
		30
		40
		75
		75
		47
		43
		40
		50
		30
		20
		33
		15
		30
		20
N1JB	14:20:00	65
		70
		100
		80
		20
		12
		20
		15
		14
		20
		12
		30
		20
		80
		range	1.2 to 10 cm
