# Supplementary material for: Burrow systems evince non-solitary geomyid rodents from the Paleogene of southern Mexico
Source: PLoS One. 2020 Mar 12;15(3):e0230040. doi: 10.1371/journal.pone.0230040 (PMC7067467; doi:10.1371/journal.pone.0230040)
Supplement: S5 File — (XLSX) [file pone.0230040.s005.xlsx]

## Sheet: Medidas marca incisivos
UMPLIC	Number of bioglyph	Length bioglyph (mm)	Length of bioglyph (mm)
378	1	22.74	5.83
	2	41.41	5.46
	3	24.44	4.66
	4	25.09	4.57
	5	54.3	5.81
	6	31.64	4.94
	7	85.06	5.22
	8	22.93	4.45
	9	44.6	3.97
	10	38.99	4.59
379	1	5	4
	2	incomplete	5.4
	3	incomplete	4.7
381	1	12.58	5.08
	2	24.94	4.96
	3	31.1	5.84
	4	28.79	5.55
	5	32.5	5.47
	6	28.89	5.2
383	1	31.92	3.9
	2	24.59	3.82
	3	16.66	2.98
386	1	36.38	6.08
390	1	20.26	4.21
	2	15.2	3.39
403	1	17.2	4
	2	37.2	4.2
	3	22.5	10.6
	4	61.7	12.1
	5	50	10.6
	6	27	10.4
	7	29.9	5
	8	42.1	11.1
